# Supplementary material for: Exploring economic empowerment and gender issues in Lesotho’s Child Grants Programme: a qualitative study
Source: Health Policy Plan. 2023 Feb 8;39(2):95–117. doi: 10.1093/heapol/czad009 (PMC11651286; doi:10.1093/heapol/czad009)
Supplement: czad009_Supp [file czad009_supp.zip]

Archive with 3 entries (3 files):
- E4HE 1 Empw Annex 1Rev1clean.docx
- E4HE 1 Empw Annex 2Rev1Clean.docx
- E4HE 1 Empw Annex 3Rev1clean.docx
